# Supplementary material for: Horizontal Transfer of miR-643 from Cisplatin-Resistant Cells Confers Chemoresistance to Recipient Drug-Sensitive Cells by Targeting APOL6
Source: Cells. 2021 May 28;10(6):1341. doi: 10.3390/cells10061341 (PMC8229894; doi:10.3390/cells10061341)
Supplement: Supplementary file 1 [file cells-10-01341-s001.zip]

Archive with 1 entries (1 files):
- cells-1183919-supplementary.pdf
